# Supplementary material for: Standardized Digital Image Analysis of PD-L1 Expression in Head and Neck Squamous Cell Carcinoma Reveals Intra- and Inter-Sample Heterogeneity with Therapeutic Implications
Source: Cancers (Basel). 2024 May 31;16(11):2103. doi: 10.3390/cancers16112103 (PMC11171694; doi:10.3390/cancers16112103)
Supplement: Supplementary file 1 [file cancers-16-02103-s001.zip]

Archive with 1 entries (1 files):
- cancers-3022546-supplementary.pdf
